# Supplementary material for: Regulation of Glutathione S-Transferase Omega 1 Mediated by Cysteine Residues Sensing the Redox Environment
Source: Int J Mol Sci. 2024 May 12;25(10):5279. doi: 10.3390/ijms25105279 (PMC11121155; doi:10.3390/ijms25105279)
Supplement: Supplementary file 1 [file ijms-25-05279-s001.zip]

Archive with 1 entries (1 files):
- ijms-2985222-supplementary.pdf
